# Supplementary material for: ﻿Dysosma xishuiensis (Berberidaceae), a new species from Guizhou, China, based on morphological and molecular evidence
Source: PhytoKeys. 2025 Dec 15;268:59–67. doi: 10.3897/phytokeys.268.152287 (PMC12723390; doi:10.3897/phytokeys.268.152287)
Supplement: XML Treatment for Dysosma xishuiensis [file phytokeys.268.152287-treatment1.xml]

<!DOCTYPE tp:taxon-treatment
  PUBLIC "-//TaxonX//DTD Taxonomic Treatment Publishing DTD v0 20100105//EN" "tax-treatment-NSO.dtd">
<tp:taxon-treatment xmlns:tp="http://www.plazi.org/taxpub"><tp:treatment-meta><kwd-group><label>Taxon classification</label><kwd>
                <named-content content-type="kingdom">Plantae</named-content>
              </kwd><kwd>
                <named-content content-type="order">Ranunculales</named-content>
              </kwd><kwd>
                <named-content content-type="family">Berberidaceae</named-content>
              </kwd></kwd-group><mixed-citation publication-type="journal"><person-group><name><surname>Huang</surname><given-names>Lang</given-names></name><name><surname>Yao</surname><given-names>Wei-Hao</given-names></name><name><surname>Yang</surname><given-names>Yan-Bing</given-names></name><name><surname>An</surname><given-names>Ming-Tai</given-names></name><name><surname>Yu</surname><given-names>Yuan-Lin</given-names></name><name><surname>Zhou</surname><given-names>Mei</given-names></name><name><surname>Li</surname><given-names>He</given-names></name></person-group><article-title>﻿<italic><tp:taxon-name><tp:taxon-name-part taxon-name-part-type="genus" reg="Dysosma">Dysosma</tp:taxon-name-part> <tp:taxon-name-part taxon-name-part-type="species" reg="xishuiensis">xishuiensis</tp:taxon-name-part></tp:taxon-name></italic> (<tp:taxon-name><tp:taxon-name-part taxon-name-part-type="family">Berberidaceae</tp:taxon-name-part></tp:taxon-name>), a new species from Guizhou, China, based on morphological and molecular evidence</article-title><source>PhytoKeys</source><day>15</day><month>12</month><year>2025</year><volume>268</volume><fpage>59</fpage><lpage>67</lpage><pub-id pub-id-type="doi">10.3897/phytokeys.268.152287</pub-id></mixed-citation></tp:treatment-meta><tp:nomenclature><label>﻿</label><tp:taxon-name><object-id xmlns:xlink="http://www.w3.org/1999/xlink" content-type="arpha" xlink:type="simple">0DB10667-1F51-527B-AF8E-00062746F2BA</object-id>
              <tp:taxon-name-part taxon-name-part-type="genus" reg="Dysosma">Dysosma</tp:taxon-name-part>
              <tp:taxon-name-part taxon-name-part-type="species" reg="xishuiensis">xishuiensis</tp:taxon-name-part>
              <object-id xmlns:xlink="http://www.w3.org/1999/xlink" content-type="ipni" xlink:type="simple">urn:lsid:ipni.org:names:77373457-1</object-id>
            </tp:taxon-name><tp:taxon-authority>Y. B. Yang, M. T. An &amp; C. H. Yang</tp:taxon-authority><tp:taxon-status xmlns:xlink="http://www.w3.org/1999/xlink" xlink:type="simple">sp. nov.</tp:taxon-status><xref ref-type="fig" rid="F2">Fig. 2</xref></tp:nomenclature><tp:treatment-sec sec-type="diagnosis" id="SECID0E6JAG"><title>Diagnosis.</title><p><italic><tp:taxon-name><tp:taxon-name-part taxon-name-part-type="genus" reg="Dysosma">Dysosma</tp:taxon-name-part> <tp:taxon-name-part taxon-name-part-type="species" reg="xishuiensis">xishuiensis</tp:taxon-name-part></tp:taxon-name></italic> is morphologically most similar to <italic><tp:taxon-name><tp:taxon-name-part taxon-name-part-type="genus" reg="Dysosma">D.</tp:taxon-name-part> <tp:taxon-name-part taxon-name-part-type="species" reg="versipellis">versipellis</tp:taxon-name-part></tp:taxon-name></italic> in its stems (erect, unbranched, glabrous), leaves (alternate, blade suborbicular, to 25–30 cm in diam, palmately lobed), flowers (attached near base of blade, red), but differs by the following characters: leaf abaxial surface, pedicels, and sepals glabrous (vs. pubescent); inflorescences bearing more flowers (8–20 vs. 5–8); larger obovate-oblong petals (2.8–3.4 × 1.5–2.0 cm vs. 2.5 × 0.8 cm); and ovary obpyriform (vs. ellipsoid).</p></tp:treatment-sec><tp:treatment-sec sec-type="material" id="SECID0E2KAG"><title>Type.</title><p>China • Guizhou, Xishui County, Sanchahe Town, Xishui National Nature Reserve, alt. 975 m, under broadleaf forest beside the stream of Danxia landform, 20 May 2022, <italic>Yan-Bing Yang, Cheng-Hua Yang &amp; He Li</italic> (holotype: <named-content xmlns:xlink="http://www.w3.org/1999/xlink" content-type="dwc:institutional_code" xlink:title="Guizhou Academy of Forestry Science" xlink:href="http://grbio.org/institution/guizhou-academy-forestry" xlink:type="simple">GF</named-content>!; isotype: <named-content xmlns:xlink="http://www.w3.org/1999/xlink" content-type="dwc:institutional_code" xlink:title="Herbaria of the Forestry College, Guizhou University" xlink:href="http://grbio.org/institution/guizhou-agricultural-college-0" xlink:type="simple">GZAC</named-content>!). • Xishui County, Tucheng Town, Tongyi Village, Xishui National Nature Reserve, alt. 1168 m, in the middle of a mountain under broadleaf forest of Danxia landform, 22 May 2022, Cheng-Hua Yang, He Li &amp; Mao Li C1031 (isotype: <named-content xmlns:xlink="http://www.w3.org/1999/xlink" content-type="dwc:institutional_code" xlink:title="Kunming Institute of Botany, Chinese Academy of Sciences" xlink:href="http://grbio.org/institution/kunming-institute-botany-chinese-academy-sciences" xlink:type="simple">KUN</named-content>!).</p></tp:treatment-sec><tp:treatment-sec sec-type="description" id="SECID0ESLAG"><title>Description.</title><p>Herbs, 80–120 cm tall. Rhizomes stout, densely fibrous. Aerial stems erect, pale green, unbranched, glabrous. Leaves alternate; petioles of lower leaves 10–20 cm, upper leaves ca. 3 cm; leaf blade suborbicular, up to 25 cm in diameter, thinly papery, glabrous on both surfaces, abaxially with prominent venation, palmately 5–8-lobed, lobes deeply divided (ca. 2/3 of radius); lobes obovate to obovate-oblong, margins remotely serrate, apex shallowly 3-lobed or bearing 2–3 mucronate teeth. Inflorescence an 8–20-flowered fascicle. Pedicels pendulous, slender, glabrous. Flowers dark red, attached near leaf base. Sepals long-elliptic, 1.5–2.0 × 0.5–0.8 cm, glabrous, apex acute. Petals oblong-obovate, 2.8–3.4 × 1.5–2.0 cm, glabrous. Stamens ca. 2 cm; filaments shorter than anthers; anther connective slightly prolonged, glabrous, acute. Pistil ca. 1.5 cm; ovary obpyriform, glabrous; style ca. 0.3 cm; stigma shield-shaped. Berry ellipsoid. Seeds numerous.</p><fig id="F2" position="float" orientation="portrait"><object-id xmlns:xlink="http://www.w3.org/1999/xlink" content-type="doi" xlink:type="simple">10.3897/phytokeys.268.152287.figure2</object-id><object-id xmlns:xlink="http://www.w3.org/1999/xlink" content-type="arpha" xlink:type="simple">6B2CD0EC-98EE-5C4E-B9DB-C40ABD4C76CE</object-id><label>Figure 2.</label><caption><p>Images of living plants of <italic><tp:taxon-name><tp:taxon-name-part taxon-name-part-type="genus" reg="Dysosma">Dysosma</tp:taxon-name-part> <tp:taxon-name-part taxon-name-part-type="species" reg="xishuiensis">xishuiensis</tp:taxon-name-part></tp:taxon-name></italic> Y. B. Yang, M. T. An &amp; C. H. Yang. <bold>A.</bold> Individual; <bold>B.</bold> Root; <bold>C.</bold> An adaxially leaf blade; <bold>D.</bold> Abaxial leaf blade; <bold>E.</bold> Inflorescence anatomy of a flower; <bold>F.</bold> Stamens and pistils; <bold>G.</bold> Plant habit and leaf morphology (<italic><tp:taxon-name><tp:taxon-name-part taxon-name-part-type="genus" reg="Dysosma">D.</tp:taxon-name-part> <tp:taxon-name-part taxon-name-part-type="species" reg="versipellis">versipellis</tp:taxon-name-part></tp:taxon-name></italic>); <bold>H.</bold> Inflorescence (<italic><tp:taxon-name><tp:taxon-name-part taxon-name-part-type="genus" reg="Dysosma">D.</tp:taxon-name-part> <tp:taxon-name-part taxon-name-part-type="species" reg="versipellis">versipellis</tp:taxon-name-part></tp:taxon-name></italic>); <bold>I.</bold> Leaf morphology (<italic><tp:taxon-name><tp:taxon-name-part taxon-name-part-type="genus" reg="Dysosma">D.</tp:taxon-name-part> <tp:taxon-name-part taxon-name-part-type="species" reg="majoensis">majoensis</tp:taxon-name-part></tp:taxon-name></italic>). Photos credit: <bold>A, F, G, I</bold> by C. H. Yang; <bold>C, D</bold> by L. Huang; <bold>B, E</bold> by J. G. Wang; <bold>G, H</bold> by Z. Wei.</p></caption><graphic xmlns:xlink="http://www.w3.org/1999/xlink" xlink:href="phytokeys-268-059_article-152287__-g002.jpg" position="float" orientation="portrait" xlink:type="simple" id="oo_1492653.jpg"><uri content-type="original_file" xlink:type="simple">https://binary.pensoft.net/fig/1492653</uri></graphic></fig></tp:treatment-sec><tp:treatment-sec sec-type="phenology" id="SECID0EKOAG"><title>Phenology.</title><p>Flowering from April to June, fruiting from June to September.</p></tp:treatment-sec><tp:treatment-sec sec-type="distribution" id="SECID0EPOAG"><title>Distribution and habitat.</title><p><italic><tp:taxon-name><tp:taxon-name-part taxon-name-part-type="genus" reg="Dysosma">Dysosma</tp:taxon-name-part> <tp:taxon-name-part taxon-name-part-type="species" reg="xishuiensis">xishuiensis</tp:taxon-name-part></tp:taxon-name></italic> is only known from two localities in Xishui County, Guizhou, China, where it grows under the broadleaf forest by the stream or in the middle of a mountain of Danxia landform.</p></tp:treatment-sec><tp:treatment-sec sec-type="Preliminary conservation status" id="SECID0EAPAG"><title>Preliminary conservation status.</title><p>Currently, <italic><tp:taxon-name><tp:taxon-name-part taxon-name-part-type="genus" reg="Dysosma">Dysosma</tp:taxon-name-part> <tp:taxon-name-part taxon-name-part-type="species" reg="xishuiensis">xishuiensis</tp:taxon-name-part></tp:taxon-name></italic> is documented exclusively in two discrete populations within Xishui National Nature Reserve. These populations occur in mid-subtropical to warm temperate zones characterized by a humid monsoon climate. The species exhibits a restricted distribution range, with both populations each comprising fewer than 100 mature individuals. In accordance with the International Union for Conservation of Nature (IUCN) Red List criteria B2 (a, b(iii)) (extent of occurrence &lt; 500 km<sup>2</sup>, fewer than five locations, continuing decline in habitat quality) and D (population size &lt; 250 mature individuals), we propose that <italic><tp:taxon-name><tp:taxon-name-part taxon-name-part-type="genus" reg="Dysosma">D.</tp:taxon-name-part> <tp:taxon-name-part taxon-name-part-type="species" reg="xishuiensis">xishuiensis</tp:taxon-name-part></tp:taxon-name></italic> be designated as Endangered (<abbrev xmlns:xlink="http://www.w3.org/1999/xlink" xlink:title="Endangered" id="ABBRID0E5PAG" xlink:type="simple">EN</abbrev>) (<xref ref-type="bibr" rid="B3">IUCN 2022</xref>).</p></tp:treatment-sec><tp:treatment-sec sec-type="etymology" id="SECID0EGQAG"><title>Etymology.</title><p>The species epithet “<italic>xishuiensis</italic>” refers to the type locality of the new species.</p></tp:treatment-sec><tp:treatment-sec sec-type="Vernacular name" id="SECID0EWQAG"><title>Vernacular name.</title><p>The Chinese name is “xí shuĬ bā jiăo lián” (习水八角莲).</p></tp:treatment-sec><ref-list><ref id="B3"><mixed-citation xmlns:xlink="http://www.w3.org/1999/xlink" xlink:type="simple">IUCN (<year>2022</year>) Guidelines for Using the IUCN Red List Categories and Criteria (Version 15.1). <ext-link xlink:href="http://www.iucnredlist.org/documents/RedListGuidelines.pdf" ext-link-type="uri" xlink:type="simple">http://www.iucnredlist.org/documents/RedListGuidelines.pdf</ext-link> [accessed 20 February 2024]</mixed-citation></ref></ref-list></tp:taxon-treatment>
